# Supplementary material for: Pyrimidine Salvage Enzymes Are Essential for De Novo Biosynthesis of Deoxypyrimidine Nucleotides in Trypanosoma brucei
Source: PLoS Pathog. 2016 Nov 7;12(11):e1006010. doi: 10.1371/journal.ppat.1006010 (PMC5098729; doi:10.1371/journal.ppat.1006010)
Supplement: S1 Appendix — (XLSX) [file ppat.1006010.s001.xlsx]

## Sheet: TK c-null Normal Serum (NS)
Metabolite	TK c-null (-)Tet #1	TK c-null (-)Tet #2	TK c-null (-)Tet #3	TK c-null (+)Tet #1	TK c-null (+)Tet #2	TK c-null (+)Tet #3	-Tet 24 h/+Tet	SEM
thymine	0.000121447	0.000133509	0.000170916	2.11271e-06	2.01126e-06	1.99527e-06	69.6078	7.43919
deoxyuridine	0.000841842	0.00140096	0.000617001	2.83624e-05	4.28218e-05	2.39991e-05	30.0315	9.09181
thymidine	0.00232343	0.00334272	0.00247025	0.000205512	0.000167795	0.000188438	14.4662	1.89713
guanosine	0.00655681	1.55114e-06	1.66545e-06	0.000829613	0.000229377	1.99527e-06	6.18588	7.54159
xanthine	0.0110546	0.0164252	0.012043	0.00242482	0.0046236	0.0037304	3.6676	0.796305
2.deoxycytidine	0.000168559	0.000291274	0.000221928	6.98239e-05	5.15162e-05	7.99989e-05	3.38798	0.673995
GSH	0.000732057	0.00020897	0.000156997	0.000139645	0.000193189	0.000224438	1.97127	1.02265
pyruvate	0.00119016	0.000729604	0.000410705	0.000427463	0.000375428	0.000500703	1.78895	0.541913
quinolinate	0.0270803	0.0160595	0.0177187	0.0125814	0.0117945	0.0106825	1.73504	0.304428
guanine	0.00544615	0.00938356	0.00927027	0.00254266	0.00388449	0.00794636	1.67711	0.630185
dihydroxyacetone-phosphate	0.000220999	0.000167058	7.89861e-05	0.000102594	9.02603e-05	0.000101042	1.58682	0.426625
dAMP	0.0346208	0.0501863	0.0489039	0.0185961	0.0328388	0.0337558	1.56925	0.323303
S.adenosyl.methionine	0.0165102	0.0173837	0.0134291	0.01084	0.010669	0.00881926	1.56003	0.155725
hydroxyglutaric acid	0.0098489	0.0106718	0.0102845	0.0048611	0.00754108	0.00777905	1.52874	0.215807
2,3.pyridinedicarboxylic acid	0.000127533	8.98056e-05	6.4471e-05	7.05586e-05	6.03203e-05	6.31706e-05	1.4544	0.293474
cytidine	0.00196918	0.00132268	0.00175513	0.00155377	0.00118642	0.00083077	1.41417	0.294434
hypoxanthine	0.00278635	0.00360424	0.00314447	0.00261171	0.0020025	0.00233147	1.3732	0.145706
lysine	0.00302233	0.00304709	0.00254518	0.00214652	0.00207967	0.00205958	1.37043	0.0792497
fructose-1,6-biphosphate	0.0066889	0.00656041	0.00368834	0.00715906	0.00202846	0.00326769	1.35955	0.558086
indole	0.0181079	0.0162527	0.0165213	0.0132484	0.0123053	0.0120807	1.35372	0.0583141
hydroxyisocaproic acid	0.0221963	0.0206489	0.0275529	0.00997551	0.0225384	0.0220173	1.29222	0.313694
guanidoacetic acid	0.0241108	0.0216842	0.0229446	0.0183586	0.0179396	0.0170185	1.28893	0.0490275
pyridoxine	0.000356567	0.000317742	0.000290035	0.000431687	2.01126e-06	0.000338536	1.24837	0.637301
phenyl.alanine	0.00262147	0.00198481	0.00155872	0.00192176	0.00145793	0.00155513	1.24696	0.21498
acetyl.carnitine	0.00422382	0.00519132	0.00398212	0.00484416	0.0036176	0.00251666	1.21949	0.245057
shikimic acid	0.0293732	0.0300204	0.028223	0.0219298	0.0320721	0.0189186	1.20165	0.198751
carnitine.C18	0.0038166	0.0042463	0.00414839	0.00354294	0.00394117	0.002807	1.18756	0.120635
acetyl.choline	0.00717979	0.00930218	0.0107147	0.00646026	0.00880259	0.00765215	1.18638	0.170193
uridine	0.00026504	0.000321959	0.000257183	0.000263949	0.000260597	0.000193393	1.17549	0.142393
aspartate	6.46478e-05	5.14092e-05	9.2971e-05	5.65747e-05	3.79342e-05	8.36838e-05	1.17284	0.334072
G6P-F6P	0.0019378	0.00122891	0.000816486	0.00192934	0.000809738	0.000675344	1.1672	0.499455
dimethylglycine	0.0365061	0.0395391	0.0412408	0.0300746	0.03886	0.0322538	1.15696	0.0993131
phospho-creatine	2.9295e-05	2.3587e-05	3.54082e-05	1.95417e-05	3.43528e-05	2.30695e-05	1.14675	0.240497
arginine	0.00999931	0.0126091	0.0106429	0.00912502	0.0111506	0.00862799	1.14641	0.123926
S.methyl.5.thioadenosine	0.0160343	0.0165649	0.0241337	0.0186159	0.0130963	0.0177766	1.14545	0.197801
choline	0.0241621	0.030172	0.0253302	0.0222789	0.0253819	0.0219594	1.14347	0.0957175
y.aminobutyric acid	0.00965653	0.0114361	0.0102498	0.00844115	0.0100905	0.00918752	1.1273	0.0807508
valine	0.01265	0.0112818	0.0119094	0.0122445	0.0102285	0.00940533	1.12543	0.0949788
tyrosine	0.0021519	0.00197525	0.00199498	0.00214346	0.00165673	0.00169672	1.11273	0.0980438
N-acetyl-ornithine	0.000106831	0.000106685	8.79792e-05	7.76395e-05	8.77457e-05	0.000112569	1.08516	0.140816
phospho-serine	2.85902e-05	2.29243e-05	2.32213e-05	2.63833e-05	2.13909e-05	2.12103e-05	1.08261	0.113553
NADP	0.00074774	0.000761695	0.000743044	0.000709674	0.000802909	0.000575745	1.07851	0.102371
uracil	0.00355218	0.00457588	0.00549481	0.00209686	0.0056238	0.00491873	1.07753	0.305594
citrate-isocitrate	0.00422746	0.00332621	0.00308422	0.00353269	0.00362982	0.0027767	1.07042	0.136443
carnitine.C14	5.63703e-05	4.47858e-05	4.52418e-05	5.65128e-05	4.29524e-05	3.73038e-05	1.07018	0.157486
sedoheptulose-7-phosphate	6.80595e-05	6.36287e-05	5.0199e-05	5.20321e-05	6.35445e-05	5.65171e-05	1.05756	0.112255
phosphoenol-pyruvic acid	4.73501e-05	3.9147e-05	3.87738e-05	3.81394e-05	5.21536e-05	2.91295e-05	1.04941	0.190868
sn-glycero3-phosphate	0.00531384	0.00445585	0.0035897	0.00376568	0.00385406	0.00527842	1.03566	0.165206
isoleucine	0.0239936	0.0228919	0.0194922	0.0242276	0.0170719	0.0229441	1.03427	0.123012
p-hydroxybenzoate	0.000111803	7.41255e-05	0.000117606	8.35674e-05	0.00010187	0.000116826	1.00496	0.166804
ribose 5-phosphate	0.000956516	0.000759088	0.000604534	0.000673556	0.000886632	0.000761347	0.999569	0.153952
1.methyl.histidine	0.000206412	0.000266142	0.000228437	0.000271538	0.000216032	0.000213021	0.998573	0.111119
7.methylguanosine	4.0335e-05	3.11246e-05	3.29301e-05	4.99896e-05	2.97291e-05	2.48483e-05	0.998086	0.235345
asparagine	0.0501577	0.0526677	0.0524941	0.0593981	0.0454678	0.0513349	0.994878	0.0785461
carnitine.C3	0.00138014	0.00144233	0.00164693	0.00163752	0.00132935	0.0015535	0.988938	0.0812647
tryptophan	0.116858	0.108719	0.105881	0.122795	0.0975214	0.11826	0.980798	0.0737912
methionine	0.0434081	0.0422951	0.0394302	0.0456581	0.0415743	0.0410271	0.975058	0.0437263
glutamine	0.00575722	0.00516852	0.00554171	0.00682657	0.00541872	0.00468258	0.972829	0.112908
trimethyllysine	0.00162764	0.00145223	0.00149218	0.00164072	0.00171169	0.0013463	0.97234	0.0767543
malic acid	0.000319901	0.000298399	0.000340526	0.000429145	0.000359517	0.000203429	0.966734	0.199069
homoserine	0.00551718	0.00526428	0.00472945	0.00551842	0.00571431	0.00487778	0.962756	0.0624486
creatinine	0.0015201	0.0018396	0.0017049	0.00184303	0.00150736	0.00192617	0.958333	0.0871891
ornithine	0.00329141	0.00342155	0.00349469	0.00381829	0.00342719	0.00344055	0.954163	0.0381037
citrulline	0.000336754	0.000350795	0.000387077	0.000295066	0.000442323	0.000390109	0.95386	0.116242
NAD	0.000509171	0.000486294	0.000445961	0.000548262	0.00048925	0.000476369	0.952412	0.0555173
adenine	0.00931606	0.00781595	0.00842373	0.0104805	0.00787226	0.00877332	0.941783	0.0936787
carnitine.C4	0.00069374	0.000699356	0.000742211	0.000727342	0.000727616	0.000812539	0.941358	0.0408121
kynurenine	0.000399014	0.00045405	0.000364007	0.000439285	0.000368325	0.000490333	0.938319	0.0978042
imidazole	4.87332e-05	3.73149e-05	5.45753e-05	5.86405e-05	5.15723e-05	3.96909e-05	0.937959	0.145088
glucosamine	0.00106313	0.00110972	0.00121743	0.00123871	0.00128325	0.00112361	0.931319	0.0536531
phenyl-lactic acid	0.00100841	0.00122903	0.00108397	0.00118794	0.00128374	0.00109718	0.929972	0.0679904
cystathionine	8.1602e-05	8.31894e-05	5.39112e-05	7.11803e-05	9.75521e-05	6.64433e-05	0.929847	0.167187
thiamine	0.00288382	0.00316883	0.00270165	0.00329074	0.002656	0.00347174	0.928875	0.0847228
glucosamine.6.phosphate	0.000470022	0.000382898	0.000548638	0.000584739	0.000577588	0.000356154	0.922976	0.166588
cADP-ribose	0.0180348	0.0150944	0.0149775	0.0172559	0.0201425	0.0149488	0.919694	0.0973031
serine	0.00730799	0.006764	0.00740502	0.00914132	0.00753823	0.00672449	0.917949	0.0875469
pantothenic acid	0.0104056	0.00914716	0.0109484	0.0104957	0.0102651	0.0125425	0.914414	0.0744722
glyoxylate	0.000173574	0.000125407	0.000204074	0.000228562	0.000212251	0.000109779	0.912886	0.223217
galactose 1-phosphate	0.000737614	0.000563876	0.000434434	0.00084	0.000569286	0.000498233	0.91033	0.20362
gluconic acid	0.00136046	0.00131737	0.00119877	0.00136214	0.00172387	0.00120892	0.904429	0.101442
histidine	0.000491889	0.000600717	0.000421865	0.000566289	0.000627446	0.000491197	0.899644	0.112165
lactate	0.000265781	0.000248522	0.000609105	0.000566532	0.000270745	0.000416878	0.895618	0.334739
acetyllysine	0.000946386	0.00108926	0.00107362	0.00107735	0.00123943	0.00116313	0.892529	0.0526348
putrescine	0.00376132	0.00378678	0.00345792	0.0046665	0.00476253	0.00292465	0.891498	0.132197
carnitine.C5	0.000798644	0.000984236	0.000967369	0.00101178	0.000919292	0.00118231	0.884529	0.0866435
GSSG	0.000483848	0.00027717	0.000541985	0.000521814	0.000528627	0.000422907	0.883989	0.174894
allantoin	0.000142975	0.000153525	0.000185643	0.000166893	0.000182104	0.000201102	0.878182	0.0846718
riboflavin	0.00110625	0.00170807	0.00160215	0.00157513	0.00131624	0.00213722	0.876984	0.167334
nicotinamide	0.00637879	0.0059693	0.00571362	0.00690814	0.00704416	0.00672274	0.87373	0.0306595
agmatine	0.000246887	0.000211348	0.000215948	0.000279507	0.000277652	0.000222827	0.862996	0.0755204
2,3-dihydroxybenzoic acid	0.00131897	0.00131186	0.00142278	0.00162252	0.00177518	0.00133151	0.856237	0.0749093
ADP	0.00855287	0.00754768	0.00842247	0.0105217	0.0108975	0.00734898	0.85287	0.105141
succinate	0.00515232	0.00519084	0.00422861	0.00482489	0.00622382	0.00607308	0.851549	0.0860974
glycerophosphorylcholine	0.0714447	0.0608149	0.0591693	0.0803454	0.0711295	0.0747494	0.846528	0.0590222
dihydroorotate	8.71797e-05	9.46465e-05	0.000115421	0.000117242	0.000114402	0.000121563	0.840793	0.0725854
alanine	0.0137173	0.0123598	0.0147559	0.017535	0.020493	0.0112354	0.831301	0.145206
pyridoxamine	0.000539832	0.000379201	0.000445253	0.000611133	0.000611569	0.000417825	0.8312	0.130015
hydroxy.proline	0.000781195	0.00062193	0.000841125	0.000959528	0.000973751	0.000767743	0.830496	0.0949613
folic acid	0.0213705	0.0234032	0.0287495	0.0292362	0.0307561	0.0291586	0.823991	0.0747247
hydroxyphenylpyruvate	9.59229e-05	0.000110701	0.000140159	0.000128868	0.000217518	7.49374e-05	0.822233	0.260682
N.acetyl.putrescine	0.000200616	0.000180233	0.000175499	0.000211416	0.000274309	0.000196326	0.816446	0.0928319
biotin	0.00187486	0.00150573	0.00191406	0.00206196	0.00239681	0.00202189	0.816358	0.0744541
proline	0.0233565	0.0201793	0.0216056	0.0279987	0.0285463	0.0241754	0.807931	0.0533689
carbamoylphosphate	4.53827e-05	4.37579e-05	6.39162e-05	7.23028e-05	7.72264e-05	4.06027e-05	0.805366	0.177807
IMP	0.0535802	0.0616323	0.0630907	0.0625088	0.0805033	0.0814475	0.794563	0.0763503
creatine	0.002451	0.00251887	0.00252965	0.00320619	0.00308977	0.00318972	0.790306	0.0122183
a-keto-glutarate	0.00356002	0.00321546	0.00227772	0.0047554	0.00319151	0.00355407	0.787826	0.139628
glutamate	0.00306443	0.00295016	0.00265452	0.0039541	0.00455625	0.0027613	0.768412	0.112921
phosphorylcholine	0.0164521	0.0151297	0.0168216	0.022539	0.0201622	0.0202881	0.768254	0.037098
glycine	0.000175743	0.000111086	0.000128175	0.00019821	0.000184469	0.000159255	0.767098	0.118329
AMP	0.0052135	0.00678651	0.00552036	0.00494795	0.00874084	0.00923565	0.764065	0.149431
nicotinate	0.00670752	0.0088617	0.0102637	0.0122965	0.00910444	0.0124508	0.763127	0.118551
homocysteic acid	0.000598517	0.00067549	0.000986304	0.000794925	0.000727863	0.00144574	0.760175	0.213266
spermidine	0.0228883	0.0208051	0.0214078	0.0316006	0.0243825	0.0300103	0.756977	0.0616178
N-acetyl-D-glucosamine 1-phosphate	0.000511346	0.000510048	0.000534539	0.000626259	0.000718743	0.000717921	0.754241	0.0358469
glucose-fructose	0.000574381	0.000448372	0.000532241	0.000784848	0.000579966	0.000750152	0.734752	0.0843458
carnitine	0.00590919	0.00579786	0.00535523	0.0067526	0.00799548	0.00849627	0.734194	0.0538582
xanthosine 5-monophosphate	0.000390484	0.000413448	0.000510056	0.000516306	0.000629233	0.00071296	0.706674	0.088125
homocysteine	9.98583e-05	0.000119341	0.000124469	0.000201534	0.000154732	0.000134702	0.696951	0.0955329
betaine	0.0237232	0.0231553	0.0228755	0.0379119	0.033687	0.0323916	0.671154	0.0328286
CMP	0.00116666	0.00099208	0.00123974	0.00127227	0.00180234	0.00200459	0.671006	0.0968792
flavone	4.24153e-05	5.42756e-05	6.373e-05	7.75986e-05	9.06658e-05	7.5012e-05	0.659268	0.0856412
UMP	0.0055779	0.0059988	0.00569041	0.00562488	0.0114098	0.0101677	0.63446	0.123922
S-adenosyl-homocysteine	0.000915018	0.000981274	0.00111371	0.00151261	0.00190825	0.001856	0.569318	0.0521087
glycerate	0.000185513	0.000153594	0.00015481	0.000296116	0.000343205	0.000230673	0.568966	0.0732825
taurine	5.71905e-05	5.22472e-05	4.08907e-05	0.000106522	7.99885e-05	7.84267e-05	0.566315	0.0806071
GMP	0.00186795	0.00271436	0.00467234	0.00409844	0.00543347	0.00826113	0.519955	0.176459
glucuronate	0.000224069	0.00243974	0.00335124	0.00319647	0.0018382	0.00709654	0.495387	0.299767
pyroglutamic acid	2.3212e-05	3.00745e-05	2.69515e-05	6.15432e-05	6.87841e-05	6.08816e-05	0.419979	0.0354977

## Sheet: TK c-null Dialyzed Serum (DS)
Metabolite	TK c-null (-)Tet #1	TK c-null (-)Tet #2	TK c-null (-)Tet #3	TK c-null (+)Tet #1	TK c-null (+)Tet #2	TK c-null (+)Tet #3	-Tet 24 h/+Tet	SEM
deoxyuridine	0.000456182	0.000258899	0.000240553	6.5253e-05	7.07792e-05	5.15982e-05	5.09323	1.19472
alpha-ketoglutarate	0.010497	0.00618013	0.00352088	0.00209682	0.00114744	0.000856643	4.91843	2.00595
thymidine	0.00143964	0.00101993	0.00112372	0.000254624	0.000257093	0.000231132	4.8183	0.536639
2-deoxycytidine	0.000124621	0.000141907	0.000203058	3.26256e-05	3.78314e-05	6.85629e-05	3.38129	0.9661
GSH	0.0228645	0.0139675	0.0211753	0.00574021	0.00732501	0.00939026	2.58682	0.515785
homocysteine	0.000372486	0.000221443	0.000464899	0.000140036	0.000172628	0.000162922	2.22269	0.468524
2-P-glycerate/3-P-glycerate	0.00533156	0.0015141	0.00219534	0.00248728	0.00151315	0.00141629	1.6679	0.723386
hypoxanthine	0.00018163	0.000104102	0.000229746	6.30006e-05	0.000124482	0.000131011	1.62264	0.478799
acetyl-choline	0.00699801	0.00774309	0.0074671	0.00513836	0.00430985	0.00447592	1.5944	0.0986063
glutamate/NMDA	0.00796023	0.0127159	0.00462747	0.00519404	0.00619332	0.00513036	1.5318	0.436084
spermidine	0.0215565	0.00720316	0.0178484	0.0154968	0.00936234	0.00628161	1.49647	0.57004
S-methyl-5-thioadenosine	0.0198124	0.0121609	0.0111255	0.0117693	0.00995387	0.00779036	1.45904	0.326556
uridine	0.000256546	0.000240165	0.000260145	0.000217976	0.000175202	0.000127578	1.45298	0.220375
yamma-aminobutyric acid	0.0116623	0.014994	0.0103996	0.00732825	0.00851581	0.0106176	1.40265	0.21731
quinolinate	0.0124024	0.00855091	0.0148119	0.00989278	0.00791171	0.00783398	1.39485	0.239789
cysteine	7.59682e-05	4.63916e-05	3.98689e-05	3.26258e-05	3.0121e-05	5.4422e-05	1.38599	0.395088
2-hydroxyglutaric acid	0.00384001	0.00455356	0.00462063	0.0029845	0.00324452	0.00326766	1.37092	0.0882944
dimethylglycine	0.0315024	0.0411687	0.0322612	0.0243127	0.0249105	0.0287887	1.34615	0.140105
pyruvate	0.0188784	0.0143926	0.0151667	0.0116213	0.0114907	0.0130051	1.34349	0.127238
imidazoleacetic acid	0.000109696	0.000118139	0.000150271	8.25119e-05	9.73388e-05	0.000105482	1.32725	0.158397
pyridoxamine	0.000302772	0.000256159	0.000190117	0.000204902	0.000253075	0.000115202	1.30716	0.325681
S-adenosyl-methionine	0.0005079	0.000305266	0.00043585	0.000385083	0.000355544	0.000228742	1.28763	0.264889
choline	0.0278394	0.0340524	0.0298846	0.0217943	0.0229242	0.0267541	1.28392	0.112767
dAMP	0.0177675	0.0308887	0.0402752	0.0183314	0.0237523	0.0275056	1.27874	0.317472
glucose/fructose	0.000308182	6.2774e-05	0.000292941	0.000288847	0.000131127	0.000107784	1.2572	0.606967
glutamine	0.0050285	0.00543868	0.0034189	0.00398305	0.00370982	0.00355047	1.23577	0.169663
pantothenic acid	0.00919442	0.00640276	0.00963272	0.00747003	0.00719919	0.00616293	1.21075	0.161447
fructose-1,6-biphosphate	0.00438927	0.000543766	0.000664921	0.002957	0.00100709	0.000691265	1.20124	0.980183
lysine	0.00213954	0.00201718	0.00253019	0.00205796	0.00204938	0.00171997	1.14751	0.103084
glucosamine	0.00205353	0.00241173	0.00172122	0.00210094	0.00183251	0.00149726	1.13812	0.154981
guanine	0.00079004	0.00173036	0.00159417	0.000681649	0.00142868	0.00150377	1.13787	0.346916
citrulline	0.000259573	0.000564192	0.000276384	0.000196944	0.000346742	0.00043392	1.12474	0.385788
2,3-dihydroxybenzoic acid	0.0021496	0.00192207	0.00182989	0.00189998	0.00177183	0.0016574	1.10694	0.0688728
cytidine	0.00269674	0.00231917	0.00204146	0.00248429	0.00220201	0.00184952	1.08116	0.126151
glycerophosphorylcholine	0.131076	0.122232	0.09427	0.112077	0.112735	0.103224	1.05884	0.105596
nicotinate	0.0013375	0.00046928	0.0014401	0.00167932	0.000852813	0.000571003	1.04671	0.449613
uracil	0.00251429	0.00449219	0.00847162	0.00312199	0.00497493	0.00675224	1.04245	0.417475
tyrosine	0.0378491	0.0236837	0.0425888	0.0415256	0.0298209	0.0293007	1.03479	0.209136
N-acetyl-putrescine	0.000556058	0.000395331	0.000473655	0.000530739	0.000459842	0.000388744	1.03261	0.136664
AMP	0.0622176	0.065674	0.0693588	0.060792	0.0641107	0.0666626	1.02975	0.0426265
phosphorylcholine	0.00958784	0.0125725	0.00668962	0.00835299	0.00943912	0.0103121	1.02812	0.192462
glyoxylate	0.000240216	0.00014346	0.000252058	0.00021762	0.000193565	0.000206378	1.02751	0.17104
phospho-serine	4.76459e-05	2.0275e-05	2.3651e-05	3.73956e-05	2.2774e-05	2.98069e-05	1.01778	0.320056
N-acetyl-alanine	0.000243872	0.000224636	0.000175933	0.000226421	0.000184294	0.000226919	1.01256	0.116906
shikimic acid	0.0273967	0.0465964	0.0309347	0.0287652	0.0383519	0.0364017	1.01255	0.191255
glucuronate	3.10405e-05	4.67833e-05	1.89161e-05	2.50653e-05	4.26058e-05	2.79194e-05	1.01151	0.306479
Ng,Ng-dimethyl-arginine	0.000116972	0.000164148	9.89907e-05	0.000122138	0.000141776	0.000112736	1.00796	0.168817
asparagine	0.0276044	0.017971	0.0369406	0.0328833	0.0256017	0.0233755	1.00733	0.226202
inosine	0.00167633	0.00108231	0.00112641	0.00176838	0.00122711	0.000870385	1.00517	0.252448
dihydroxyacetone-phosphate	0.00021504	0.000204126	0.000119265	0.0001858	0.000156833	0.000196157	0.998145	0.180902
1-methyl-adenosine	6.1181e-05	6.54965e-05	5.67549e-05	8.27522e-05	6.3905e-05	3.88713e-05	0.988685	0.20719
citraconic acid	0.00320466	0.00319888	0.00254138	0.00299843	0.00414894	0.0019061	0.986755	0.223511
IMP	0.0521625	0.0637335	0.0760018	0.0626775	0.0669451	0.0658707	0.981586	0.107161
serine	0.000278598	0.000511691	0.00037402	0.000243887	0.000406552	0.000540408	0.97817	0.271122
malic acid	0.000633873	0.000665947	0.000542926	0.000554987	0.000630653	0.000706095	0.974101	0.0891398
carnitine	0.00194928	0.00222934	0.00184238	0.0022056	0.0022178	0.00178617	0.967846	0.0866627
a-ketoisovaleric acid	0.00343215	0.00329531	0.00409619	0.0040632	0.00356528	0.00355622	0.967828	0.079051
biotin	0.00216668	0.00217233	0.00153356	0.00224251	0.00202166	0.00180944	0.967051	0.120985
methionine	0.0336458	0.024695	0.0379726	0.0412611	0.03124	0.0278835	0.959163	0.164346
S-adenosyl-homocysteine	0.00154669	0.00167805	0.00144868	0.00168043	0.0016601	0.00162386	0.943548	0.0415111
xanthine	0.00125585	0.0033007	0.00364275	0.0015994	0.00373593	0.00340072	0.938215	0.332857
phenyl-lactic acid	0.00231407	0.00200887	0.00144612	0.00201476	0.00192599	0.00222285	0.936688	0.128918
adenosine	0.0105443	0.0105702	0.0108971	0.011494	0.0120838	0.0105588	0.935673	0.0372973
arginine	0.0120339	0.0217644	0.0116376	0.0117591	0.0166798	0.020255	0.930328	0.248775
homoserine/threonine	0.00688053	0.0113783	0.00521198	0.00637788	0.00918605	0.00980034	0.925897	0.247181
cADP-ribose	0.000561448	0.000524789	0.000465564	0.00060552	0.000587664	0.000501123	0.915634	0.0718488
UMP	0.000277124	0.000452272	0.000474334	0.000389893	0.000500984	0.000435375	0.90724	0.155756
2-ketohaxonic acid	0.00156423	0.00177481	0.00123759	0.00153896	0.00157382	0.00193022	0.906746	0.113958
ribose 5-phosphate	0.00169614	0.00206738	0.00166345	0.00167963	0.00200759	0.00230412	0.906511	0.10433
hydroxy-proline	0.000164209	0.000217568	0.00013912	0.000137778	0.00023183	0.000206738	0.902946	0.179179
lactate	0.00112927	0.00110257	0.00141866	0.00145475	0.00124878	0.00137117	0.896806	0.0844543
proline	0.0739631	0.0777918	0.0526433	0.0799992	0.0753542	0.0732076	0.894138	0.105586
guanosine	0.00669978	0.00580817	0.00710433	0.00769062	0.00730392	0.00751308	0.871556	0.0524919
N-acetyl-D-glucosamine 1-phosphate	0.000402194	0.000718957	0.000456091	0.000434449	0.000667717	0.000711413	0.869829	0.203953
adenine	0.00250017	0.00157573	0.00287392	0.00333226	0.00235524	0.00236798	0.862283	0.176168
galactose 1-P/glucose-1-P	0.000273524	0.000256537	0.000145276	0.000305132	0.000242784	0.000236416	0.862245	0.170909
GSSG	0.000908739	0.000679186	0.00113451	0.00142905	0.000985053	0.00078077	0.850438	0.195787
NAD	0.000359002	0.000428885	0.000319619	0.000486141	0.000428261	0.00038874	0.850345	0.0918355
glucosamine-1-P/glucosamine-6-P	0.0012513	0.00104084	0.000877888	0.00126074	0.00139518	0.00112208	0.838095	0.100969
putrescine	0.00508969	0.00678058	0.00319041	0.00607674	0.00625017	0.00570528	0.834812	0.173853
indole	0.033204	0.026747	0.0358335	0.0385906	0.0366073	0.0394643	0.83435	0.0732093
gluconic acid	0.000589612	0.00119233	0.000616913	0.000799696	0.000965952	0.00110759	0.833449	0.21844
NADP	0.00241535	0.00286038	0.00205696	0.0024014	0.0037877	0.00265335	0.830317	0.143854
hydroxyisocaproic acid	0.0130717	0.018777	0.0287508	0.0187156	0.0227884	0.0316626	0.829235	0.228844
riboflavin	5.758e-05	8.34418e-05	0.000119592	7.12195e-05	0.000105762	0.000137836	0.828046	0.229778
1-methyl-histidine	3.73329e-05	3.27475e-05	2.90577e-05	3.89905e-05	3.94849e-05	4.31078e-05	0.814967	0.0640441
ornithine	0.00200966	0.00200383	0.00189277	0.0022627	0.00285848	0.00211587	0.814917	0.0782763
guanidoacetic acid	0.0381835	0.0347088	0.0435026	0.0471756	0.0494997	0.0486976	0.80055	0.0539402
folic acid	0.00945052	0.00750186	0.00778179	0.0127365	0.0109208	0.00745911	0.796201	0.132026
valine	0.0284951	0.0227459	0.031553	0.0358399	0.0342553	0.0344668	0.791587	0.0755663
CMP	0.00300699	0.00343911	0.0024549	0.00393148	0.00398742	0.00337609	0.787611	0.0862391
G6P/F6P	0.000494842	0.000643695	0.000268816	0.000773391	0.000560229	0.000468774	0.781354	0.216026
creatine	0.00033291	0.000304888	0.000261502	0.000416924	0.000394473	0.000345629	0.777874	0.0681608
leucine/isoleucine	0.0104691	0.00720031	0.0117605	0.0138939	0.0120667	0.0119609	0.776316	0.114518
homocysteic acid	0.000239342	0.00011892	0.000286153	0.000311506	0.000300424	0.000222637	0.771257	0.194629
carnitine-C16	3.14941e-05	2.61192e-05	3.44616e-05	2.46639e-05	5.06844e-05	4.52345e-05	0.763682	0.162244
alanine/sarcosine	0.0263578	0.0447744	0.0222867	0.0317459	0.0434231	0.049267	0.751608	0.191379
betaine	0.00343009	0.00360865	0.00370883	0.00511806	0.00499431	0.0043532	0.74343	0.0404494
xanthosine 5-monophosphate	0.00174148	0.00128452	0.000968282	0.00195504	0.00152198	0.00193524	0.735793	0.137169
thiamine	0.00727924	0.00507326	0.00612748	0.0100772	0.00852122	0.00710442	0.718507	0.103986
sn-glycerol-3-phosphate	0.00139552	0.00177626	0.00127575	0.00195892	0.00204176	0.00225618	0.71246	0.0784458
histidine	0.000775693	0.00106942	0.000538362	0.000888156	0.00115811	0.00130832	0.709946	0.15821
acetyl-carnitine	0.0237328	0.0185579	0.0182059	0.0314934	0.0277091	0.0261734	0.708431	0.0735443
phenyl-alanine	0.000744076	0.000625767	0.000759512	0.00127344	0.000873562	0.000917412	0.695851	0.0950495
carbamoylphosphate	6.17124e-05	9.08414e-05	3.01134e-05	7.37724e-05	9.88068e-05	9.43567e-05	0.683895	0.205647
glycerate	0.000503862	0.000441737	0.000344275	0.000595176	0.000763573	0.00059339	0.660861	0.0918524
creatinine	0.000156567	0.00010707	0.000149898	0.000263775	0.000199888	0.000167764	0.655063	0.114918
methyl-glyoxal	6.18247e-05	0.000158317	7.36618e-05	0.000182364	0.000183953	8.64882e-05	0.648619	0.243799
succinate/methyl-malonic acid	0.00355145	0.00421501	0.00424115	0.00673764	0.00674923	0.00540432	0.635786	0.0578451
trimethyllysine	0.000684596	0.000539559	0.000481137	0.000782864	0.000954637	0.00102811	0.616329	0.0818548
aspartate	5.62318e-05	6.43245e-05	3.47991e-05	9.34962e-05	6.83178e-05	9.50649e-05	0.604515	0.119639
GMP	0.000847935	0.00228093	0.00220447	0.00217623	0.00336822	0.00328905	0.602715	0.176145
glycine	0.000108855	0.000248718	8.26849e-05	0.000139451	0.000301555	0.000300407	0.594737	0.246109
cystathionine	0.000210509	0.000249223	0.000129402	0.000254629	0.000376114	0.000442086	0.548928	0.129857
pyroglutamic acid	0.000592102	0.000468256	0.000509601	0.00106464	0.000992113	0.000832914	0.544194	0.0536873
acetyllysine	0.000304998	0.000323584	0.000239878	0.000545023	0.000467197	0.000615314	0.534112	0.0630168
3-hydroxybutyrate	1.94556e-06	8.10869e-05	9.62887e-05	8.71357e-05	9.69648e-05	0.000163276	0.51671	0.274264
aconitate	4.90388e-05	3.18324e-05	4.24104e-05	0.000158146	0.000118637	9.43568e-05	0.331718	0.0640233
citrate/isocitrate	0.00182521	0.000847487	0.00115481	0.00403426	0.00393898	0.00621468	0.269887	0.0746763
methionine sulfoxide	1.94556e-06	7.01728e-06	1.4611e-06	1.63089e-05	9.91542e-06	2.3677e-05	0.208934	0.11793
N-acetyl-ornithine	2.56425e-05	1.79365e-05	1.58786e-05	0.000126119	0.000112022	4.66454e-05	0.208714	0.0622067

## Sheet: CDA null (DS)
Sample Name	CD Null +Thd #1	CD Null +Thd #2	CD Null +Thd #3	CD Null -Thd 12h #1	CD Null -Thd 12h #2	CD Null -Thd 12h #3	-dThd 12h/+dThd	SEM
a-keto-glutarate	0.00106601	0.000540076	0.000311708	0.00627598	0.00868955	0.00629334	11.0614	4.07356
glutamate	0.000534996	0.000345035	0.000252999	0.00267813	0.00260477	0.00289668	7.21977	1.60491
2.deoxycytidine	0.00042795	0.000441926	0.000567876	0.00244304	0.00363222	0.00392101	6.94715	1.14397
butyrate	0.00595174	0.0123784	0.00723911	0.0385909	0.0522114	0.0325202	4.81829	1.30571
fructose-1,6-biphosphate	0.0051965	0.000995279	0.000169745	0.0207872	0.00563878	0.00151045	4.3912	4.24622
dimethylglycine	0.00256557	0.00289163	0.0033515	0.0093664	0.00835163	0.0119464	3.36209	0.443044
y.aminobutyric acid	0.00644686	0.00692145	0.00782735	0.0226081	0.0229385	0.0244391	3.29717	0.204761
choline	0.018909	0.017734	0.0198507	0.0520662	0.0528264	0.0678169	3.05664	0.290825
pyridoxamine	0.000729032	0.000295922	0.000253511	0.00154106	0.00135914	0.000486423	2.64738	1.21313
GSH	0.000802492	0.00825	0.00994074	0.00594301	0.0131759	0.0294821	2.56108	1.58126
gluconic acid	0.000742569	0.00196933	0.00228924	0.00137397	0.00169066	0.00897705	2.40656	1.63811
malonate	0.000477907	0.000824413	0.000454762	0.00170219	0.00139801	0.00112496	2.40182	0.566862
aminoadipic acid	0.00154971	0.00120661	0.00092574	0.00322274	0.00287935	0.00232078	2.28432	0.397572
deoxyribose-phosphate	0.000891045	0.000452498	0.000320241	0.0016033	0.00166664	0.000432093	2.2261	1.0025
homocysteine	0.0026319	0.00145838	0.00132481	0.00491501	0.00381153	0.00304899	2.17745	0.58491
2,3-dihydroxybenzoic acid	0.0024712	0.00225214	0.00160022	0.00421026	0.00508304	0.00424466	2.14082	0.297926
hydroxyglutaric acid	0.00256308	0.00216171	0.00196041	0.00462278	0.00446548	0.00490484	2.09431	0.175285
hypoxanthine	0.000491861	0.000343708	0.000356547	0.00113289	0.00100362	0.000279882	2.02012	0.706859
2-ketohaxonic acid	0.00140381	0.00209612	0.0021402	0.00219609	0.00372476	0.00535567	2	0.548535
uridine	8.94344e-05	0.000204362	0.000178272	0.000325332	0.000298698	0.000309782	1.98133	0.440015
citraconic acid	0.00289712	0.00397305	0.00403661	0.0043602	0.00607033	0.0100812	1.88176	0.505315
S.methyl.5.thioadenosine	0.00624524	0.00645252	0.00921972	0.0112067	0.0134044	0.0164532	1.875	0.323659
glutamine	0.00292951	0.00160567	0.00246128	0.00547241	0.0046866	0.00285593	1.86	0.452445
quinolinate	0.0178137	0.0132265	0.0142304	0.0321339	0.0379602	0.012255	1.82301	0.542838
glucosamine	0.00203885	0.00194873	0.0021943	0.00273913	0.00351073	0.00373464	1.61489	0.155686
shikimic acid	0.0111912	0.0115544	0.0108317	0.0155855	0.0158426	0.0213838	1.57143	0.172787
aspartate	0.00165384	0.000874559	0.000504411	0.0019752	0.00178142	0.000869539	1.52856	0.612931
citrulline	3.45316e-06	0.00014463	9.18096e-05	6.28098e-06	0.000191148	0.000168475	1.52042	1.06814
arginine	0.0035241	0.00562089	0.00398747	0.00638061	0.00580585	0.00702741	1.46382	0.227543
spermidine	0.0800717	0.0327803	0.0252658	0.0956723	0.0866913	0.01469	1.42619	0.769175
glucose-fructose	0.000793703	0.000257451	0.000249273	0.000958568	0.00064228	0.000160309	1.35462	0.777935
phenyl-lactic acid	0.00214229	0.00257369	0.00243701	0.00245605	0.00362603	0.00355141	1.34825	0.173951
glycerophosphorylcholine	0.139403	0.157104	0.133898	0.176716	0.177344	0.205221	1.3	0.0908439
ADP	0.0151939	0.0221228	0.0213015	0.0112888	0.0162856	0.0469154	1.27133	0.587047
homoserine	0.00422235	0.0051443	0.00456618	0.00450508	0.00438797	0.00858421	1.25485	0.305298
biotin	0.0022066	0.00212742	0.00295186	0.00229194	0.00343825	0.00336237	1.24691	0.203013
UDP	0.000390442	0.00254781	0.00069915	0.000781423	0.00102152	0.00272806	1.24512	0.857467
glucosamine.6.phosphate	0.0129589	0.0153889	0.0236558	0.0115151	0.0178034	0.0346733	1.22841	0.460042
xanthine	0.000857535	0.0021791	0.00313317	0.000816239	0.00287939	0.00370646	1.20071	0.568453
cytidine	0.00174068	0.00284397	0.00315353	0.001894	0.00282555	0.00444288	1.18499	0.349575
serine	0.008887	0.0107935	0.0115853	0.00914245	0.0117703	0.0153066	1.1582	0.192916
CMP	0.00118944	0.00294603	0.00235708	0.00104568	0.001849	0.00432203	1.11077	0.525943
S.adenosyl.methionine	0.00129984	0.000764416	0.000680026	0.00108055	0.00109326	0.000654845	1.02952	0.26896
NADP	0.00070904	0.0026196	0.00277121	0.000801706	0.00110074	0.00430684	1.01853	0.644656
phenyl.alanine	0.00247536	0.00113195	0.00103441	0.00216407	0.00195648	0.000570658	1.01099	0.444724
folic acid	0.0192194	0.0103417	0.0114657	0.0192432	0.0156472	0.00662104	1.01024	0.342628
tyrosine	0.00206156	0.00100587	0.000786707	0.00189961	0.00143084	0.000461959	0.983148	0.44553
2-P-glycerate	0.00321226	0.00423214	0.00417017	0.00239122	0.00323285	0.00568162	0.973299	0.268219
phosphorylcholine	0.0116263	0.0132305	0.0120105	0.0105122	0.00988129	0.0152958	0.969565	0.144701
glycerate	0.000175966	0.000446972	0.000430972	0.000217423	0.000221198	0.000581606	0.967742	0.420828
SDMA.ADMA	0.000433009	0.000549727	0.000499825	0.000445066	0.000395431	0.000588628	0.963587	0.134922
histidine	0.00107303	0.00117831	0.00126394	0.000859718	0.000918411	0.00157883	0.956695	0.202458
adenine	0.00622895	0.00552621	0.00726118	0.00737225	0.0068435	0.00376072	0.944795	0.192659
glyoxylate	0.000192426	0.000394271	0.000412068	0.00031953	0.000268846	0.000331526	0.922846	0.204075
ribose 5-phosphate	0.0010931	0.00141792	0.00104296	0.00116123	0.000923012	0.00110055	0.89662	0.108504
lysine	0.00987901	0.00866167	0.00932458	0.00858229	0.0090683	0.007243	0.893396	0.0679642
guanidoacetic acid	0.097128	0.107906	0.120437	0.113772	0.0927845	0.082069	0.88865	0.102093
putrescine	0.00338877	0.00380733	0.00485427	0.00227285	0.0032558	0.00503475	0.876349	0.222166
sn-glycero3-phosphate	0.00139935	0.00124575	0.00108299	0.0012827	0.000963027	0.000846232	0.82815	0.121092
citrate-isocitrate	0.000829267	0.00497693	0.00486012	0.000984974	0.000916477	0.00667956	0.804293	0.619354
UMP	0.00198178	0.00559488	0.00533533	0.00090917	0.00194156	0.00709765	0.770643	0.49142
methionine	0.00141817	0.000764408	0.000645872	0.000938279	0.000833412	0.000377731	0.759364	0.26599
carnitine	0.000522186	0.000526177	0.000684304	0.000386318	0.000385369	0.000540789	0.757506	0.113842
homocysteic acid	0.000576506	0.000321818	0.000394985	0.000514115	0.000421194	5.87577e-06	0.72711	0.384022
cADP-ribose	0.00957495	0.0118915	0.0103124	0.00695263	0.00666414	0.00908281	0.714196	0.0856945
asparagine	0.0903195	0.0595354	0.0661656	0.0683589	0.0577495	0.023281	0.691667	0.209232
galactose 1-phosphate	0.00101488	0.000783014	0.000557277	0.000650681	0.000495879	0.00038453	0.651915	0.146769
thiamine	0.0424597	0.017303	0.0141333	0.0199926	0.0194427	0.00768901	0.637212	0.283607
malic acid	0.000485487	0.000479731	0.000566842	0.000339849	0.000319624	0.000301638	0.627937	0.0407994
lactate	0.000568493	0.000356967	0.000211906	6.28098e-06	0.000370402	0.000313874	0.607106	0.341194
G6P-F6P	0.00304859	0.00185668	0.00129869	0.00177635	0.00112321	0.00078543	0.593398	0.204492
dAMP	0.0111545	0.0175418	0.0241388	0.00623646	0.00917622	0.0157478	0.589394	0.20194
isoleucine	0.0368509	0.0215885	0.0188527	0.0218065	0.0175966	0.00550526	0.580233	0.22739
valine	0.00655412	0.00466599	0.00432521	0.00427005	0.00316616	0.00158422	0.580064	0.169296
alanine	0.0170993	0.0257717	0.0219066	0.0080312	0.0085082	0.0207368	0.574691	0.203267
guanine	0.00221076	0.00259513	0.00312071	0.000914988	0.00142997	0.00220483	0.57314	0.152375
pyruvate	0.0124943	0.0201972	0.0193694	0.00823789	0.010141	0.0108936	0.561228	0.0910929
riboflavin	0.000879981	0.000233577	0.000172406	0.000348545	0.000140402	0.000203805	0.53888	0.319039
a-ketoisovaleric acid	0.00384185	0.00250611	0.00335628	0.00146876	0.00178662	0.00181116	0.522142	0.071368
GMP	0.019105	0.0428125	0.0562172	0.00760302	0.0130837	0.04035	0.517358	0.294429
ornithine	0.00391942	0.00345516	0.00393985	0.00195912	0.0016579	0.00220116	0.514134	0.0465834
nicotinate	0.011112	0.00345943	0.00344478	0.00500355	0.00301974	0.00120517	0.512778	0.284194
indole	0.00702399	0.0065465	0.00477991	0.00405944	0.00324017	0.00188373	0.500272	0.117953
succinate	0.00371158	0.00296779	0.0023821	0.0013042	0.00158315	0.0016467	0.5	0.072879
flavin adenine dinucleotide	0.0178103	0.0140454	0.0127257	0.00917583	0.00750377	0.00544817	0.497303	0.0889835
NAD	0.00113221	0.000992602	0.000814539	0.000557681	0.000519742	0.000345108	0.484343	0.0807435
proline	0.0969297	0.0981318	0.0731373	0.0460049	0.0443383	0.0355655	0.469601	0.0559368
S-adenosyl-homocysteine	0.00122488	0.0014372	0.00135998	0.000433234	0.000616086	0.000766276	0.451493	0.0750494
carbamoylphosphate	3.45316e-06	0.000209665	0.000203895	6.28098e-06	6.45892e-06	0.000173894	0.447335	0.457008
uracil	0.000967826	0.0027429	0.00581671	0.000508381	0.00114252	0.00255301	0.440596	0.273469
GSSG	0.000541371	0.00177016	0.00225932	0.000480749	0.000614438	0.000913006	0.439291	0.169584
cystathionine	0.000332066	0.000721508	0.00070278	0.000138163	0.000166478	0.000432754	0.419465	0.184489
AMP	0.00224053	0.00302429	0.0028171	0.00050398	0.00127543	0.00138185	0.391584	0.108268
acetyl.carnitine	0.00442414	0.00336607	0.00447845	0.00144369	0.00152188	0.00182617	0.390383	0.0450443
IMP	0.00188439	0.00252928	0.00220596	0.000437139	0.000982728	0.000957865	0.359215	0.086246
acetyllysine	0.00305832	0.00453937	0.00417842	0.000838349	0.0008409	0.00232347	0.339474	0.131452
glycine	0.000145307	0.000160561	0.000222044	6.28098e-06	6.45892e-06	0.000144015	0.296856	0.263649
trimethyllysine	0.00123832	0.00156644	0.00150199	0.000223638	0.00036736	0.000432079	0.237355	0.0458663
guanosine	3.45316e-06	0.000843978	0.00393224	6.28098e-06	6.45892e-06	0.000956512	0.202983	0.250487
xanthosine 5-monophosphate	0.00182611	0.00636963	0.00634361	0.000810378	0.000920001	0.00115895	0.198762	0.065429
pyroglutamic acid	0.00067072	0.00087591	0.001567	6.28098e-06	0.00024401	0.000290752	0.173654	0.0962326
hydroxyisocaproic acid	0.0372677	0.0628571	0.0774284	0.00442017	0.00646162	0.0102672	0.119257	0.0374896
N.acetyl.putrescine	0.000322604	0.000287964	0.000292488	6.28098e-06	6.45892e-06	5.87577e-06	0.0206202	0.000947821
agmatine	0.000340162	0.000258779	0.000375222	6.28098e-06	6.45892e-06	5.87577e-06	0.019117	0.00209052
thymine	0.00298638	0.00210337	0.00280844	6.28098e-06	6.45892e-06	5.87577e-06	0.00235696	0.000251729
